# Supplementary material for: Measurement Invariance of the WHO-5 Well-Being Index: Evidence from 15 European Countries
Source: Int J Environ Res Public Health. 2022 Aug 9;19(16):9798. doi: 10.3390/ijerph19169798 (PMC9407912; doi:10.3390/ijerph19169798)
Supplement: Supplementary file 1 [file ijerph-19-09798-s001.zip]

Archive with 1 entries (1 files):
- ijerph-1857435-supplementary.pdf
